# Supplementary material for: Progress toward Room-Temperature Synthesis and Functionalization of Iron-Oxide Nanoparticles
Source: Int J Mol Sci. 2022 Jul 27;23(15):8279. doi: 10.3390/ijms23158279 (PMC9368286; doi:10.3390/ijms23158279)
Supplement: Supplementary file 1 [file ijms-23-08279-s001.zip]

Archive with 1 entries (1 files):
- ijms-1834426-supplementary.pdf
